# Supplementary material for: ICAM1 (CD54) Contributes to the Metastatic Capacity of Gastric Cancer Stem Cells
Source: Int J Mol Sci. 2024 Aug 14;25(16):8865. doi: 10.3390/ijms25168865 (PMC11354656; doi:10.3390/ijms25168865)
Supplement: Supplementary file 1 [file ijms-25-08865-s001.zip]

Archive with 1 entries (1 files):
- ijms-3125237-supplementary.pptx
